# Supplementary material for: Estuarine gradients dictate spatiotemporal variations of microbiome networks in the Chesapeake Bay
Source: Environ Microbiome. 2021 Nov 27;16:22. doi: 10.1186/s40793-021-00392-z (PMC8627074; doi:10.1186/s40793-021-00392-z)
Supplement: Supplementary file 1 — Additional file 1: Table S1. Description of the stability metrics used in this study. [file 40793_2021_392_MOESM1_ESM.xlsx]

## Sheet: Table S1
Table S1. Description of the stability metrics used in this study
Topological metrics	Description	Relationship to stability	Reference
Number of components	The number of disconnected subgraphs in each network	Increased number of components suggesting less stability upon removing specific species (nodes) [1]	1. Newman ME, Girvan M. Finding and evaluating community structure in networks. Phys Rev E. 2004;69:026113. 2. Newman MEJ. Modularity and community structure in networks. Proc Natl Acad Sci U S A. 2006;103:8577-8582. 3. Clauset, A., Newman, M. E. & Moore, C. Finding community structure in very large networks. Phys. Rev. E Stat. Nonlin. Soft Matter Phys. 2004;70:066111. 4. Faust K, Raes J. Microbi…
Modularity	Modularity quantifies to what extent networks can have the modular structures (a group of more interconnected species), and the modularity index greater than 0.4 normally suggest good modular structures. More modular networks have a higher number of within-cluster edges than between-cluster edges compared to random expectation.	Modules may represent different niches in microbial networks and have been used to study habitat partitioning/preferences [2]. It could indicate ecological processes governing community structure, such as conserved inter-species communication [3]. Lower modularity index means that the microbial communities have fewer oppturnity to form partitioned habitat/niches and therefore reduce the stability…
Negative correlations	Percentage of negative correlations in total correlations	High proportion of negative links could better balance the asynchronous dynamics of microbial communities and therefore stabilize co-oscillation in communities and promote stability of netwroks [5].
Network fragmentation	An algorithm separates networks into components by iteratively removing the highest betweenness nodes in the network. Network fragmentation (f) are measured as the ratio of the number of disconnected subgraphs (CL) to the overall number of nodes (N) in each network as log(CL)/log(N). Values of f range between 0 and 1 independent of network size and display an elevated resolution for less fragment…	Loss of nodes with highest betweenness contributes disproportionately to co-occurrence network fragmentation, which suggesting high fragility of these networks upon selective removal of species [1]. Higher fragmentation (f) indicate lower network stability [6].
Degree vs. betweenness	Correlations between node-normalized degree (the number of connections a node has standardized by the total number of connections in the network) and node-normalized betweenness centrality	Higher correlations indicated more stable networks because when a network containing more nodes with both high betweenness centrality and high degrees, it is more likely to have alternative nodes to hold the network together when certain nodes with high betweenness centrality are lost [7, 8]. However, there is no defined values or thresholds to indicate or quantify the stability of individual net…
