# Supplementary material for: Estuarine gradients dictate spatiotemporal variations of microbiome networks in the Chesapeake Bay
Source: Environ Microbiome. 2021 Nov 27;16:22. doi: 10.1186/s40793-021-00392-z (PMC8627074; doi:10.1186/s40793-021-00392-z)
Supplement: Supplementary file 2 — Additional file 2: Table S2. Top 10 nodes based on abundance/degree/betweenness centrality in the network of all samples [file 40793_2021_392_MOESM2_ESM.xlsx]

## Sheet: Table S2
Table S2. Top 10 nodes based on abundance/degree/betweenness centrality in the network of all samples
Rank	Averaged Abundance		Degree		Betweenness
1	1_Bacteria; Proteobacteria; Alphaproteobacteria; SAR11 clade; Clade I; Clade Ia	0.0447126	98_Bacteria; Proteobacteria; Gammaproteobacteria; Oceanospirillales; Alcanivoracaceae; Alcanivorax	74	103_Bacteria; Actinobacteria; Actinobacteria; Micrococcales; Microbacteriaceae; Candidatus Limnoluna; uncultured bacterium	1942.88
2	2_Bacteria; Cyanobacteria; Oxyphotobacteria; Synechococcales; Cyanobiaceae; Cyanobium PCC-6307; uncultured cyanobacterium	0.0429831	168_Bacteria; Bacteroidetes; Rhodothermia; Rhodothermales; Rhodothermaceae; uncultured; uncultured marine bacterium	68	128_Bacteria; Cyanobacteria; Oxyphotobacteria; Synechococcales; Cyanobiaceae; Cyanobium PCC-6307; metagenome	1845.78
3	3_Bacteria; Proteobacteria; Alphaproteobacteria; SAR11 clade; Clade III	0.0381364	45_Bacteria; Proteobacteria; Alphaproteobacteria; Rhodospirillales; AEGEAN-169 marine group	67	31_Bacteria; Proteobacteria; Alphaproteobacteria; Rhodobacterales; Rhodobacteraceae; Pseudorhodobacter	1720.42
4	4_Bacteria; Cyanobacteria; Oxyphotobacteria; Synechococcales; Cyanobiaceae; Cyanobium PCC-6307	0.0362011	259_Bacteria; Proteobacteria; Deltaproteobacteria; Bdellovibrionales; Bdellovibrionaceae; OM27 clade	66	41_Bacteria; Actinobacteria; Actinobacteria; Frankiales; Sporichthyaceae	1674.07
5	5_Bacteria; Bacteroidetes; Bacteroidia; Chitinophagales; Saprospiraceae; Candidatus Aquirestis; uncultured bacterium	0.0342941	29_Bacteria; Proteobacteria; Gammaproteobacteria; SAR86 clade	65	216_Bacteria; Proteobacteria; Gammaproteobacteria; Ectothiorhodospirales; Ectothiorhodospiraceae; uncultured; uncultured marine bacterium	1582.59
6	6_Bacteria; Actinobacteria; Acidimicrobiia; Actinomarinales; Actinomarinaceae; Candidatus Actinomarina	0.0271618	194_Bacteria; Planctomycetes; Pla3 lineage; unidentified marine bacterioplankton; unidentified marine bacterioplankton; unidentified marine bacterioplankton; unidentified marine bacterioplankton	65	108_Bacteria; Proteobacteria; Betaproteobacteria; Burkholderiaceae; Polynucleobacter	1564.5
7	7_Bacteria; Proteobacteria; Alphaproteobacteria; SAR11 clade; Clade II	0.0262946	202_Bacteria; Proteobacteria; Alphaproteobacteria; Puniceispirillales; SAR116 clade; uncultured Rhodospirillales bacterium; uncultured Rhodospirillales bacterium	63	175_Bacteria; Planctomycetes; Planctomycetacia; Pirellulales; Pirellulaceae; Pirellula; uncultured planctomycete	1516.04
8	8_Bacteria; Planctomycetes; Planctomycetacia; Pirellulales; Pirellulaceae; uncultured; marine metagenome	0.0229994	141_Bacteria; Bacteroidetes; Ignavibacteria; OPB56; uncultured marine bacterium; uncultured marine bacterium; uncultured marine bacterium	61	188_Bacteria; Bacteroidetes; Bacteroidia; Sphingobacteriales; NS11-12 marine group; uncultured bacterium; uncultured bacterium	1508.91
9	9_Bacteria; Actinobacteria; Acidimicrobiia; Microtrichales; Ilumatobacteraceae; CL500-29 marine group	0.0227341	402_Bacteria; Proteobacteria; Alphaproteobacteria; Sneathiellales; Sneathiellaceae; AT-s3-44; uncultured alpha proteobacterium	60	104_Bacteria; Bacteroidetes; Bacteroidia; Flavobacteriales; Crocinitomicaceae; Fluviicola; uncultured Flexibacter sp.	1491.22
10	10_Bacteria; Actinobacteria; Actinobacteria; Frankiales; Sporichthyaceae; hgcI clade	0.0210922	200_Bacteria; Proteobacteria; Betaproteobacteria; Nitrosomonadaceae; IS-44; uncultured beta proteobacterium	59	54_Bacteria; Proteobacteria; Gammaproteobacteria; Cellvibrionales; Halieaceae; OM60(NOR5) clade	1459.29
