# Supplementary material for: Estuarine gradients dictate spatiotemporal variations of microbiome networks in the Chesapeake Bay
Source: Environ Microbiome. 2021 Nov 27;16:22. doi: 10.1186/s40793-021-00392-z (PMC8627074; doi:10.1186/s40793-021-00392-z)
Supplement: Supplementary file 4 — Additional file 4: Table S4. Top 10 nodes with the highest abundance/degree/betweenness centrality in upper Bay and Lower Bay [file 40793_2021_392_MOESM4_ESM.xlsx]

## Sheet: Table S4
Table S4. Top 10 nodes with the highest abundance/degree/betweenness centrality in upper Bay and lower Bay
	Rank	Upper Bay		Lower Bay
Abundance	1	2_Bacteria; Cyanobacteria; Oxyphotobacteria; Synechococcales; Cyanobiaceae; Cyanobium PCC-6307; uncultured cyanobacterium	1.30052	1_Bacteria; Proteobacteria; Alphaproteobacteria; SAR11 clade; Clade I; Clade Ia	1.78662
	2	3_Bacteria; Proteobacteria; Alphaproteobacteria; SAR11 clade; Clade III	1.27048	2_Bacteria; Cyanobacteria; Oxyphotobacteria; Synechococcales; Cyanobiaceae; Cyanobium PCC-6307; uncultured cyanobacterium	1.48481
	3	4_Bacteria; Cyanobacteria; Oxyphotobacteria; Synechococcales; Cyanobiaceae; Cyanobium PCC-6307	1.11468	4_Bacteria; Cyanobacteria; Oxyphotobacteria; Synechococcales; Cyanobiaceae; Cyanobium PCC-6307	1.21874
	4	1_Bacteria; Proteobacteria; Alphaproteobacteria; SAR11 clade; Clade I; Clade Ia	1.03304	3_Bacteria; Proteobacteria; Alphaproteobacteria; SAR11 clade; Clade III	1.06632
	5	5_Bacteria; Bacteroidetes; Bacteroidia; Chitinophagales; Saprospiraceae; Candidatus Aquirestis; uncultured bacterium	1.03181	5_Bacteria; Bacteroidetes; Bacteroidia; Chitinophagales; Saprospiraceae; Candidatus Aquirestis; uncultured bacterium	0.980979
	6	10_Bacteria; Actinobacteria; Actinobacteria; Frankiales; Sporichthyaceae; hgcI clade	1.01142	8_Bacteria; Planctomycetes; Planctomycetacia; Pirellulales; Pirellulaceae; uncultured; marine metagenome	0.930424
	7	9_Bacteria; Actinobacteria; Acidimicrobiia; Microtrichales; Ilumatobacteraceae; CL500-29 marine group	1.0044	6_Bacteria; Actinobacteria; Acidimicrobiia; Actinomarinales; Actinomarinaceae; Candidatus Actinomarina	0.890762
	8	7_Bacteria; Proteobacteria; Alphaproteobacteria; SAR11 clade; Clade II	0.888792	7_Bacteria; Proteobacteria; Alphaproteobacteria; SAR11 clade; Clade II	0.786512
	9	17_Bacteria; Planctomycetes; Planctomycetacia; Isosphaerales; Isosphaeraceae; uncultured; uncultured bacterium	0.852305	13_Bacteria; Verrucomicrobia; Verrucomicrobiae; Chthoniobacterales; Chthoniobacteraceae; LD29; uncultured marine bacterium	0.753992
	10	6_Bacteria; Actinobacteria; Acidimicrobiia; Actinomarinales; Actinomarinaceae; Candidatus Actinomarina	0.783436	23_Bacteria; Verrucomicrobia; Verrucomicrobiae; Verrucomicrobiales; Rubritaleaceae; Luteolibacter; uncultured bacterium	0.749919
Degree	1	98_Bacteria; Proteobacteria; Gammaproteobacteria; Oceanospirillales; Alcanivoracaceae; Alcanivorax	72	98_Bacteria; Proteobacteria; Gammaproteobacteria; Oceanospirillales; Alcanivoracaceae; Alcanivorax	66
	2	119_Bacteria; Proteobacteria; Alphaproteobacteria; Puniceispirillales; SAR116 clade	71	332_Bacteria; Proteobacteria; Alphaproteobacteria; Rhodospirillales; Rhodospirillaceae; uncultured; uncultured alpha proteobacterium	66
	3	202_Bacteria; Proteobacteria; Alphaproteobacteria; Puniceispirillales; SAR116 clade; uncultured Rhodospirillales bacterium; uncultured Rhodospirillales bacterium	69	29_Bacteria; Proteobacteria; Gammaproteobacteria; SAR86 clade	65
	4	168_Bacteria; Bacteroidetes; Rhodothermia; Rhodothermales; Rhodothermaceae; uncultured; uncultured marine bacterium	68	327_Bacteria; Proteobacteria; Alphaproteobacteria; Puniceispirillales; SAR116 clade; Candidatus Puniceispirillum	65
	5	54_Bacteria; Proteobacteria; Gammaproteobacteria; Cellvibrionales; Halieaceae; OM60(NOR5) clade	66	402_Bacteria; Proteobacteria; Alphaproteobacteria; Sneathiellales; Sneathiellaceae; AT-s3-44; uncultured alpha proteobacterium	65
	6	237_Bacteria; Verrucomicrobia; Verrucomicrobiae; Pedosphaerales; Pedosphaeraceae; uncultured bacterium; uncultured bacterium	64	202_Bacteria; Proteobacteria; Alphaproteobacteria; Puniceispirillales; SAR116 clade; uncultured Rhodospirillales bacterium; uncultured Rhodospirillales bacterium	64
	7	328_Bacteria; Proteobacteria; Alphaproteobacteria; Parvibaculales; Parvibaculaceae; uncultured; uncultured alpha proteobacterium	63	45_Bacteria; Proteobacteria; Alphaproteobacteria; Rhodospirillales; AEGEAN-169 marine group	63
	8	50_Bacteria; Proteobacteria; Deltaproteobacteria; SAR324 clade(Marine group B); SAR324 cluster bacterium JCVI-SC AAA005; SAR324 cluster bacterium JCVI-SC AAA005; SAR324 cluster bacterium JCVI-SC AAA005	62	358_Bacteria; Margulisbacteria	63
	9	154_Archaea; Euryarchaeota; Thermoplasmata; Marine Group II; marine metagenome; marine metagenome; marine metagenome	62	293_Bacteria; Proteobacteria; Gammaproteobacteria; EPR3968-O8a-Bc78; uncultured gamma proteobacterium; uncultured gamma proteobacterium; uncultured gamma proteobacterium	63
	10	402_Bacteria; Proteobacteria; Alphaproteobacteria; Sneathiellales; Sneathiellaceae; AT-s3-44; uncultured alpha proteobacterium	62	50_Bacteria; Proteobacteria; Deltaproteobacteria; SAR324 clade(Marine group B); SAR324 cluster bacterium JCVI-SC AAA005; SAR324 cluster bacterium JCVI-SC AAA005; SAR324 cluster bacterium JCVI-SC AAA005	62
Betweeness	1	256_Bacteria; Actinobacteria; Acidimicrobiia; Microtrichales; Ilumatobacteraceae; CL500-29 marine group; metagenome	1403.99	326_Bacteria; Bacteroidetes; Bacteroidia; Flavobacteriales; Cryomorphaceae; uncultured; uncultured Bacteroidetes/Chlorobi group bacterium	1426.15
	2	310_Bacteria; Actinobacteria; Thermoleophilia; Solirubrobacterales; 67-14; uncultured bacterium; uncultured bacterium	1368	133_Bacteria; Bacteroidetes; Bacteroidia; Flavobacteriales; Flavobacteriaceae; NS5 marine group; unidentified marine bacterioplankton	1382.2
	3	357_Bacteria; Firmicutes; Bacilli; Bacillales; Paenibacillaceae; Paenibacillus	1352.05	201_Bacteria; Bacteroidetes; Bacteroidia; Flavobacteriales; Flavobacteriaceae; NS5 marine group; uncultured Flavobacteriia bacterium	1337.91
	4	151_Bacteria; Bacteroidetes; Rhodothermia; Balneolales; Balneolaceae; Balneola; uncultured bacterium	1343.34	199_Bacteria; Proteobacteria; Gammaproteobacteria; Cellvibrionales; Halieaceae	1252.29
	5	172_Bacteria; Proteobacteria; Gammaproteobacteria; Alteromonadales; Pseudoalteromonadaceae; Pseudoalteromonas	1334.12	128_Bacteria; Cyanobacteria; Oxyphotobacteria; Synechococcales; Cyanobiaceae; Cyanobium PCC-6307; metagenome	1179.93
	6	34_Bacteria; Planctomycetes; Phycisphaerae; Phycisphaerales; Phycisphaeraceae; CL500-3; uncultured marine bacterium	1245.62	1_Bacteria; Proteobacteria; Alphaproteobacteria; SAR11 clade; Clade I; Clade Ia	1142.97
	7	319_Bacteria; Acidobacteria; Subgroup 6	1182.24	156_Bacteria; Proteobacteria; Gammaproteobacteria; Oceanospirillales; Litoricolaceae; Litoricola; uncultured bacterium	1128.37
	8	346_Bacteria; Tenericutes; Mollicutes; Acholeplasmatales; Acholeplasmataceae; Acholeplasma; uncultured marine bacterium	1111.45	42_Bacteria; Proteobacteria; Gammaproteobacteria; Cellvibrionales; Halieaceae; Halioglobus	1122.27
	9	68_Bacteria; Planctomycetes; Planctomycetacia; Planctomycetales; Gimesiaceae; uncultured; uncultured planctomycete	1044.82	34_Bacteria; Planctomycetes; Phycisphaerae; Phycisphaerales; Phycisphaeraceae; CL500-3; uncultured marine bacterium	1061.11
	10	296_Bacteria; Proteobacteria; Gammaproteobacteria; Xanthomonadales; Xanthomonadaceae; Arenimonas; uncultured soil bacterium	1015.07	235_Bacteria; Actinobacteria; Nitriliruptoria; Nitriliruptorales; Nitriliruptoraceae; soda lake metagenome; soda lake metagenome	1050.3
