# Supplementary material for: Estuarine gradients dictate spatiotemporal variations of microbiome networks in the Chesapeake Bay
Source: Environ Microbiome. 2021 Nov 27;16:22. doi: 10.1186/s40793-021-00392-z (PMC8627074; doi:10.1186/s40793-021-00392-z)
Supplement: Supplementary file 5 — Additional file 5: Table S5. Stepwise changes of network properties with removal of top ranked 10 nodes (betweenness centrality) [file 40793_2021_392_MOESM5_ESM.xlsx]

## Sheet: removal top 10 nodes
Table S5. Stepwise changes of network properties with removal of top ranked 10 nodes (betweenness centrality)
Group	Remove nodes with high betweenness	Nodes	edges	Average degree	Network diameter	Graph density	Modularity	Components	Average Clustering Coefficient	Average path length	Number of Clusters	Fragmentation (f)	Fragmentation 2 (f2) *	Fragmentation 3 (f3) *
Winter	All	331	3430	20.725	8	0.063	0.554	2	0.392	2.822	9	0.119465	0	0
	rm node 19	330	3418	20.715	11	0.063	0.56	2	0.393	2.863	9	0.119527	0	0
	rm node 19, 337	329	3402	20.681	7	0.063	0.559	3	0.395	2.768	8	0.189545	0	0
	rm node 19, 337, 290	328	3389	20.665	7	0.063	0.557	3	0.397	2.781	8	0.189644	0	0
	rm node 19, 337, 290, 303	327	3371	20.618	7	0.063	0.554	3	0.398	2.792	8	0.189744	0	0
	rm node 19, 337, 290, 303, 336	326	3338	20.479	7	0.063	0.552	3	0.395	2.799	9	0.189845	0	0
	rm node 19, 337, 290, 303, 336, 125	325	3322	20.443	7	0.063	0.554	4	0.397	2.785	10	0.239685	0	0
	rm node 19, 337, 290, 303, 336, 125, 397	324	3284	20.272	7	0.063	0.56	4	0.396	2.791	10	0.239812	0	0
	rm node 19, 337, 290, 303, 336, 125, 397, 209	323	3259	20.18	8	0.063	0.555	4	0.394	2.799	9	0.239941	0	0
	rm node 19, 337, 290, 303, 336, 125, 397, 209, 96	322	3252	20.199	7	0.063	0.557	6	0.397	2.765	11	0.310285	0	0
	rm node 19, 337, 290, 303, 336, 125, 397, 209, 96, 312	321	3217	20.044	7	0.063	0.56	6	0.396	2.774	12	0.310453	0	0
Spring	All	340	3296	19.388	8	0.057	0.576	1	0.413	2.866	6	0	0	0
	rm nodes 175	339	3272	19.304	8	0.057	0.573	1	0.412	2.875	7	0	0	0
	rm nodes 175, 139	338	3248	19.219	8	0.057	0.577	1	0.41	2.883	6	0	0	0
	rm nodes 175, 139, 376	337	3204	19.015	8	0.057	0.578	1	0.409	2.889	7	0	0	0
	rm nodes 175, 139, 376, 31	336	3169	18.863	8	0.056	0.579	1	0.409	2.896	6	0	0	0
	rm nodes 175, 139, 376, 31, 97	335	3128	18.675	8	0.056	0.579	1	0.407	2.902	7	0	0	0
	rm nodes 175, 139, 376, 31, 97, 259	334	3108	18.611	8	0.056	0.576	2	0.407	2.911	7	0.119279	0	0
	rm nodes 175, 139, 376, 31, 97, 259, 74	333	3072	18.45	8	0.056	0.585	2	0.408	2.916	7	0.119341	0	0
	rm nodes 175, 139, 376, 31, 97, 259, 74, 145	332	3043	18.331	8	0.055	0.583	2	0.408	2.924	7	0.119402	0	0
	rm nodes 175, 139, 376, 31, 97, 259, 74, 145, 368	331	3020	18.248	8	0.055	0.584	2	0.41	2.932	7	0.119465	0	0
	rm nodes 175, 139, 376, 31, 97, 259, 74, 145, 368, 67	330	2997	18.164	8	0.055	0.585	2	0.41	2.94	7	0.119527	0	0
Summer	All	338	3983	23.568	6	0.07	0.576	1	0.427	2.638	6	0	0	0
	rm node 334	337	3945	23.412	6	0.07	0.567	1	0.428	2.644	7	0	0	0
	rm node 334, 69	336	3905	23.244	6	0.069	0.58	1	0.427	2.65	6	0	0	0
	rm node 334, 69, 172	335	3886	23.2	6	0.069	0.579	1	0.429	2.658	5	0	0	0
	rm node 334, 69, 172, 30	334	3858	23.102	6	0.069	0.579	1	0.429	2.661	5	0	0	0
	rm node 334, 69, 172, 30, 138	333	3834	23.027	6	0.069	0.579	1	0.43	2.666	5	0	0	0
	rm node 334, 69, 172, 30, 138, 224	332	3798	22.88	6	0.069	0.585	1	0.43	2.67	5	0	0	0
	rm node 334, 69, 172, 30, 138, 224, 32	331	3781	22.846	6	0.069	0.587	1	0.43	2.673	5	0	0	0
	rm node 334, 69, 172, 30, 138, 224, 32, 301	330	3757	22.77	6	0.069	0.588	1	0.431	2.679	6	0	0	0
	rm node 334, 69, 172, 30, 138, 224, 32, 301, 55	329	3729	22.669	6	0.069	0.585	1	0.431	2.683	6	0	0	0
	rm node 334, 69, 172, 30, 138, 224, 32, 301, 55, 251	328	3702	22.573	6	0.069	0.588	1	0.432	2.687	5	0	0	0
Autumn	All	337	3790	22.493	6	0.067	0.591	1	0.446	2.7	6	0	0	0
	rm nodes 97	336	3751	22.327	6	0.067	0.597	1	0.446	2.707	7	0	0	0
	rm nodes 97, 123	335	3731	22.275	6	0.067	0.59	1	0.447	2.712	7	0	0	0
	rm nodes 97, 123, 101	334	3700	22.156	6	0.067	0.599	1	0.448	2.718	7	0	0	0
	rm nodes 97, 123, 101, 105	333	3668	22.03	6	0.066	0.601	1	0.447	2.722	7	0	0	0
	rm nodes 97, 123, 101, 105, 15	332	3653	22.006	6	0.066	0.603	1	0.446	2.73	7	0	0	0
	rm nodes 97, 123, 101, 105, 15, 39	331	3631	21.94	6	0.066	0.602	1	0.446	2.725	8	0	0	0
	rm nodes 97, 123, 101, 105, 15, 39, 286	330	3604	21.842	6	0.066	0.6	1	0.446	2.729	8	0	0	0
	rm nodes 97, 123, 101, 105, 15, 39, 286, 247	329	3582	21.775	6	0.066	0.601	1	0.446	2.737	8	0	0	0
	rm nodes 97, 123, 101, 105, 15, 39, 286, 247, 23	328	3551	21.652	6	0.066	0.601	1	0.448	2.741	8	0	0	0
	rm nodes 97, 123, 101, 105, 15, 39, 286, 247, 23, 43	327	3536	21.627	6	0.066	0.596	1	0.451	2.747	8	0	0	0
Upper Bay	All	367	4526	24.665	7	0.067	0.538	1	0.474	2.859	7	0	0	0
	rm nodes 256	366	4501	24.596	7	0.067	0.535	1	0.476	2.867	8	0	0	0
	rm nodes 256, 357	365	4469	24.488	8	0.067	0.502	1	0.477	2.878	6	0	0	0
	rm nodes 256, 357, 172	364	4448	24.44	7	0.067	0.538	2	0.477	2.889	6	0.117539	0.114575	0
	rm nodes 256, 357, 172, 310	363	4435	24.435	7	0.068	0.528	2	0.477	2.904	6	0.117594	0.11462	0
	rm nodes 256, 357, 172, 310, 221	362	4430	24.475	7	0.068	0.528	2	0.477	2.85	7	0.117649	0.114664	0
	rm nodes 256, 357, 172, 310, 221, 34	361	4388	24.31	7	0.068	0.54	2	0.477	2.859	7	0.117704	0.114709	0
	rm nodes 256, 357, 172, 310, 221, 34, 346	360	4361	24.228	7	0.067	0.538	2	0.477	2.864	6	0.11776	0.114755	0
	rm nodes 256, 357, 172, 310, 221, 34, 346, 68	359	4343	24.195	7	0.068	0.541	2	0.48	2.874	7	0.117816	0.117816	0
	rm nodes 256, 357, 172, 310, 221, 34, 346, 68, 70	358	4314	24.101	7	0.068	0.54	2	0.481	2.881	7	0.117871	0.117871	0
	rm nodes 256, 357, 172, 310, 221, 34, 346, 68, 70, 151	357	4271	23.927	8	0.067	0.541	2	0.482	2.899	7	0.117928	0.117928	0
Lower Bay	All	376	5012	26.66	8	0.071	0.534	1	0.479	2.799	7	0	0	0
	rm nodes 326	375	5000	26.667	8	0.071	0.536	1	0.48	2.828	7	0	0	0
	rm nodes 326, 418	374	4996	26.717	8	0.072	0.536	1	0.483	2.755	8	0	0	0
	rm nodes 326, 418, 133	373	4979	26.697	8	0.072	0.537	1	0.485	2.769	7	0	0	0
	rm nodes 326, 418, 133, 201	372	4945	26.586	8	0.072	0.533	1	0.485	2.777	8	0	0	0
	rm nodes 326, 418, 133, 201, 128	371	4915	26.496	8	0.072	0.534	1	0.485	2.783	7	0	0	0
	rm nodes 326, 418, 133, 201, 128, 235	370	4882	26.389	8	0.072	0.535	1	0.485	2.79	7	0	0	0
	rm nodes 326, 418, 133, 201, 128, 235, 34	369	4842	26.244	8	0.071	0.525	1	0.485	2.798	6	0	0	0
	rm nodes 326, 418, 133, 201, 128, 235, 34, 42	368	4810	26.141	9	0.071	0.525	1	0.487	2.804	6	0	0	0
	rm nodes 326, 418, 133, 201, 128, 235, 34, 42, 82	367	4783	26.065	7	0.071	0.536	2	0.487	2.81	7	0.117376	0	0
	rm nodes 326, 418, 133, 201, 128, 235, 34, 42, 82, 1	366	4760	26.011	7	0.071	0.538	2	0.487	2.817	7	0.11743	0	0
Fragmentation (f): the fragmentation value after removal of the nodes with high betweenness centrality
Fragmentation 2 (f2): the fragmentation value after removal of the nodes with high abundance
Fragmentation 3 (f3): the fragmentation value after removal of the nodes with high degree
* represent that there was a significant difference between f group and f2/f3 group based on paired-t test (P=2.91E-10/2.38E-11)
